# Supplementary material for: DDX5 Can Act as a Transcription Factor Participating in the Formation of Chicken PGCs by Targeting BMP4
Source: Genes (Basel). 2024 Jun 26;15(7):841. doi: 10.3390/genes15070841 (PMC11276195; doi:10.3390/genes15070841)
Supplement: Supplementary file 1 [file genes-15-00841-s001.zip]

Archive with 5 entries (5 files):
- Fig S1.tif
- Fig S2.tif
- Fig S3.tif
- Table S1 Sequence of related primers.pdf
- Table S2 medium composition of cell culture.pdf
